# Supplementary material for: A mycobacterial effector promotes ferroptosis-dependent pathogenicity and dissemination
Source: Nat Commun. 2023 Mar 17;14:1430. doi: 10.1038/s41467-023-37148-x (PMC10023711; doi:10.1038/s41467-023-37148-x)
Supplement: Supplementary file 4 — Supplementary Data 1 [file 41467_2023_37148_MOESM4_ESM.xlsx]

## Sheet: Sheet1
Supplementary Data 1. Plasmids and oligonucleotides
Name	Description	Source
Plasmids
pYUB854	Used for cloning allelic exchange substrate; Contains λ phage cos site, HygR	W. R. Jacobs
pYUB854-Mtb ΔptpA	pYUB854 with ptpA-disrupted sequences for generating Mtb ΔptpA	This study
phAE159	Used to pack the temperature-sensitive TM4 phage and create ptpA deletion mutant in mycobacteria	W. R. Jacobs
pMV306	Integrative vector used to complement the strain Mtb ΔptpA cloning vector replicating in E. coli with the kanamycin resistance gene aph from transposon Tn903 and the gene for the integrase and the attP site of phage L5 for integration into the mycobacterial genome	W. R. Jacobs
pMV306-PtpA	Used to complement the strain Mtb ΔptpA with wild-type ptpA	J. Wang, et al
pMV306-PtpAΔ1–50	Used to complement the strain Mtb ΔptpA with ptpAΔ1–50	This study
pMV306-PtpAΔ122–163	Used to complement the strain Mtb ΔptpA with ptpAΔ122–163	This study
pMV306-PtpAC11A	Used to complement the strain Mtb ΔptpA with ptpAC11A	This study
pMV306-PtpAD126A	Used to complement the strain Mtb ΔptpA with ptpAD126A	This study
PLL-IRES-neo	CMV promoter, for mammalian stable expression, AmpR	X.Ye
PLL-IRES-neo-GFP-PtpA	For expression of recombinant protein GFP-PtpA	This study
PLL-IRES-neo-GFP	For expression of recombinant protein GFP	This study
pGEX-6P-1	tac promoter, for bacterial expression, GST tag, AmpR	GE Healthcare
pGEX-6P-1-Ran	For expression of recombinant protein GST-Ran	This study
pGEX-6P-1-RanGDP	For expression of recombinant protein GST-RanGDP	This study
pGEX-6P-1-RanGTP	For expression of recombinant protein GST-RanGTP	This study
pGEX-6P-1-NTF2	For expression of recombinant protein GST-NTF2	This study
pGEX-6P-1-PRMT6	For expression of recombinant protein GST-PRMT6	This study
pET30a	T7 promoter, for bacterial expression, 6xHis tag, KanR	Novagen
pET30a-PtpA	For expression of recombinant protein His-PtpA	J. Wang, et al
pET30a-ubiquitin	For expression of recombinant protein His-Ub	J. Wang, et al
p3xFlag-CMV14	CMV promoter, for mammalian expression, 3xFlag tag, AmpR	Sigma
p3xFlag-CMV14-PtpA	For expression of Flag-PtpA in mammalian cells	J. Wang, et al
p3xFlag-CMV14-PtpAC11A	For expression of Flag-PtpAC11A in mammalian cells	This study
p3xFlag-CMV14-PtpAI15A	For expression of Flag-PtpAI15A in mammalian cells	This study
p3xFlag-CMV14-PtpAL62A	For expression of Flag-PtpAL62A in mammalian cells	This study
p3xFlag-CMV14-PtpAD126A	For expression of Flag-PtpAD126A in mammalian cells	This study
p3xFlag-CMV14-PtpAF135A	For expression of Flag-PtpAF135A in mammalian cells	This study
p3xFlag-CMV14-PRMT6	For expression of Flag-PRMT6 in mammalian cells	This study
p3xFlag-CMV14-PRMT6KLA	For expression of Flag-PRMT6KLA in mammalian cells	This study
p3xFlag-CMV14-p53	For expression of Flag-p53 in mammalian cells	L. Zhang
pEGFP-N1	CMV promoter, for mammalian expression, GFP tag, KanR	Clontech
pEGFP-N1-PtpA	For expression of GFP-PtpA in mammalian cells	J. Wang, et al
pEGFP-N1-PtpAC11A	For expression of GFP-PtpAC11A in mammalian cells	This study
pEGFP-N1-PtpAΔ1–50	For expression of GFP-PtpAΔ1–50 in mammalian cells	This study
pEGFP-N1-PtpAΔ51–70	For expression of GFP-PtpAΔ51–70 in mammalian cells	This study
pEGFP-N1-PtpAΔ70–122	For expression of GFP-PtpAΔ70–122 in mammalian cells	This study
pEGFP-N1-PtpAΔ122–163	For expression of GFP-PtpAΔ122–163 in mammalian cells	This study
pEGFP-N1-PRMT6	For expression of GFP-PRMT6 in mammalian cells	This study
pEGFP-N1-Rv0153c	For expression of GFP-Rv0153c in mammalian cells	This study
pEGFP-N1-Rv0015c	For expression of GFP-Rv0015c in mammalian cells	This study
pEGFP-N1-Rv0014c	For expression of GFP-Rv0014c in mammalian cells	This study
pEGFP-N1-Rv0931c	For expression of GFP-Rv0931c in mammalian cells	This study
pEGFP-N1-Rv1743	For expression of GFP-Rv1743 in mammalian cells	This study
pEGFP-N1-Rv1746	For expression of GFP-Rv1746 in mammalian cells	This study
pEGFP-N1-Rv0410c	For expression of GFP-Rv0410c in mammalian cells	J. Wang, et al
pEGFP-N1-Rv1266c	For expression of GFP-Rv1266c in mammalian cells	This study
pEGFP-N1-Rv2914c	For expression of GFP-Rv2914c in mammalian cells	This study
pEGFP-N1-Rv2088	For expression of GFP-Rv2088 in mammalian cells	This study
pEGFP-N1-Rv3080c	For expression of GFP-Rv3080c in mammalian cells	This study
pEGFP-N1-Rv2176	For expression of GFP-Rv2176 in mammalian cells	This study
pGBKT7	Used for expressing proteins fused to GAL4 DNA-binding	This study
pGBKT7-PtpA	For expression of BD-PtpA in the yeast	J. Wang, et al
pGBKT7-TAB2	For expression of BD-TAB2 in the yeast	F. Shao
pGADT7	Used for expressing proteins fused to GAL4 activation domain	This study
pGADT7-Ran	For expression of AD-Ran in the yeast	Clontech
pGADT7-PRMT6	For expression of AD-PRMT6 in the yeast	Clontech
pGADT7-TAK1	For expression of AD-TAK1 in the yeast	F. Shao
lentiCRISPR v2	Used to carry guide RNA targeting PRMT6 gene and produce higher titer virus in mammalian cells	Addgene
psPAX2	Used for lentiviral package in mammalian cells	Addgene
pMD2.G	Used for lentiviral package in mammalian cells	Addgene
pLenti-NIrD	Used for Tet-On expression	F. Shao
pLenti-NIrD-GPX4	For Tet-inducible GPX4 expression in mammalian cells	This study
Oligonucleotides (5’-3’)
PYUB854-PtpA-up-F	TGTCTTAAGCGGGTAGCGGTTTGTCCAAC	This study
PYUB854-PtpA-up-R	GTCTCTAGAGTGACGTGCAGCGGATCAGA	This study
PYUB854-PtpA-down-F	GTCAGATCTCGCGGAACGGACCGAGTTGA	This study
PYUB854-PtpA-down-R	CTACTCGAGCGGTCAGCGAGTTTCTGCTC	This study
PMV306-PtpAΔ1–50-F	CGCTAGGTGGGCAGTTGCGCCGACGAGCGGGCG	This study
PMV306-PtpAΔ1–50-R	GCAACTGCCCACCTAGCGCCTCCCTCAGCTCGT	This study
PMV306-PtpAΔ122–163-F	CGGAATTCCGCGCTCGCGCAGCTGCGGCCGCTACCC	This study
PMV306-PtpAΔ122–163-R	CCCAAGCTTTCAGAGCGCATGGGTTCCCGAGC	This study
PLL-IRES-neo-GFP-PtpA-F	CTAGCTAGCATGGTGTCTGATCCGCTGCAC	This study
PLL-IRES-neo-GFP-PtpA-R	CCGCTCGAGTTACTTGTACAGCTCGTC	This study
PLL-IRES-neo-GFP-F	CTAGCTAGCATGGTGAGCAAGGGCGA	This study
PLL-IRES-neo-GFP-R	CCGCTCGAGTTACTTGTACAGCTCGTC	This study
pGEX-6P-1-Ran-F	TTCCAGGGGCCCCTGGGATCCATGGCTGCGCAGGGAGAG	This study
pGEX-6P-1-Ran-R	CTCGAGTCGACCCGGGAATTCTCACAGGTCATCATCCTCATCCG	This study
pGEX-6P-1-RanGDP-F	AACACCTTCGTGAAACGTCATTTGACTGGTGA	This study
pGEX-6P-1-RanGDP-R	CGTTTCACGAAGGTGTTTTTTCCAGTACCACCATCACCA	This study
pGEX-6P-1-RanGTP-F	GCCTGGAGAAATTCGGTGGACTGAGAGA	This study
pGEX-6P-1-RanGTP-R	ACCGAATTTCTCCAGGCCGGCTGTGTCCCATACA	This study
pGEX-6P-1-NTF2-F	TTCCAGGGGCCCCTGGGATCCATGGGAGACAAGCCAATTTGG	This study
pGEX-6P-1-NTF2-R	CTCGAGTCGACCCGGGAATTCTCAGCCAAAGTTGTGCAGGG	This study
pGEX-6P-1-PRMT6-F	TTCCAGGGGCCCCTGGGATCCATGTCGCAGCCCAAGAAAAG	This study
pGEX-6P-1-PRMT6-R	CTCGAGTCGACCCGGGAATTCTCAGTCCTCCATGGCAAAGTCT	This study
PtpAC11A-F	TCACATTCGTTGCCACGGGCAACATCTGC	This study
PtpAC11A-R	CGTGGCAACGAATGTGACGTGCAGCG	This study
PtpAI15A-F	TTGTACGGGCAACGCATGCCGGTCGCCAATGGCC	This study
PtpAI15A-R	ATGCGTTGCCCGTACAAACGAATGT	This study
PtpAL62A-F	GCACGAGCCCACGGCTACCCT	This study
PtpAL62A-R	TAGCCGTGGGCTCGTGCCACCCCGGCCGCCCGCTC	This study
PtpAD126A-F	TCGAGGCCCCCTACTATGGCGATCACTCCG	This study
PtpAD126A-R	ATAGTAGGGGGCCTCGACATCGAGCGCATGG	This study
PtpAF135A-F	ATCACTCCGACGCAGAGGAGGTCTTCGCCGTCA	This study
PtpAF135A-R	CTCTGCGTCGGAGTGATCGCCATAGTAGG	This study
p3xFlag-CMV14-PRMT6-F	TCGGTACCAGTCGACTCTAGAATGTCGCAGCCCAAGAAAAG	This study
p3xFlag-CMV14-PRMT6-R	TTTGTAGTCAGCCCGGGATCCGTCCTCCATGGCAAAGTCTTTG	This study
PRMT6KLA-F	AAGACGAAGCTGGCCGTGGGCGCGGGCACCGGC	This study
PRMT6KLA-R	ACGGCCAGCTTCGTCTTGCCTCGCAGTGCTGC	This study
pEGFP-N1-PtpAΔ1–50-F	CCCAAGCTTATGGGCAGTTGCGCCGAC	This study
pEGFP-N1-PtpAΔ1–50-R	TCCCCCGGGCACTCGGTCCGTTCCGCGC	This study
pEGFP-N1-PtpAΔ51–70-F	TACACCGGGCCGCACAAGTCGGCACCGAACACCTGG	This study
pEGFP-N1-PtpAΔ51–70-R	TTGTGCGGCCCGGTGTACATGCCAGTTCCCGGTGC	This study
pEGFP-N1-PtpAΔ70–122-F	TACCGACGATGTCGAGGATCCCTACTATGGCGA	This study
pEGFP-N1-PtpAΔ70–122-R	ATGGGTGTCGGTAGGGTAGCCGTGGGCTCGCAA	This study
pEGFP-N1-PtpAΔ122–163-F	CCCAAGCTTATGGTGTCTGATCCGCTG	This study
pEGFP-N1-PtpAΔ122–163-R	TCCCCCGGGCCGCATGGGTTCCCGAGCG	This study
pEGFP-N1-PRMT6-F	CGCTCGAGATGTCGCAGCCCAAGAAAAGA	This study
pEGFP-N1-PRMT6-R	CGGAATTCCGTCCTCCATGGCAAAGT	This study
PEGFP-N1-RV0153c-F	CTACCGGACTCAGATCTCGAGATGGCTGTCCGTGAACTGCC	This study
PEGFP-N1-RV0153c-R	CGACTGCAGAATTCGAAGCTTTCCGAGCAGCACCCCGCGC	This study
pEGFP-N1-Rv0015c-F	TCAGATCTCGAGCTCAAGCTTATGAGCCCCCGAGTTGGC	This study
pEGFP-N1-Rv0015c-R	GGTGGCGACCGGTGGATCCCCTTGCGCTATCTCGTATCG	This study
pEGFP-N1-Rv0014c-F	TCAGATCTCGAGCTCAAGCTTATGACCACCCCTTCCCAC	This study
pEGFP-N1-Rv0014c-R	GGTGGCGACCGGTGGATCCCCCTGGCCGAACCTCAGCGT	This study
pEGFP-N1-Rv0931c-F	CTACCGGACTCAGATCTCGAGATGGTGAGCGATGCCGTTCCG	This study
pEGFP-N1-Rv0931c-R	CGACTGCAGAATTCGAAGCTTTGACGTGAGTTTCACCAC	This study
pEGFP-N1-Rv1743-F	CTACCGGACTCAGATCTCGAGATGGATGGCACCGCGGAA	This study
pEGFP-N1-Rv1743-R	CGACTGCAGAATTCGAAGCTTCCCGATCAGCCTCGCGAG	This study
pEGFP-N1-Rv1746-F	CTACCGGACTCAGATCTCGAGATGCCGCTCGCGGAAGGT	This study
pEGFP-N1-Rv1746-R	CGACTGCAGAATTCGAAGCTTCGGCCAGCCGTTGCTTCT	This study
pEGFP-N1-Rv1266c-F	CTACCGGACTCAGATCTCGAGATGAGCGACGCACAGGAC	This study
pEGFP-N1-Rv1266c-R	CGACTGCAGAATTCGAAGCTTTTCCTTGTTGACTTTGTC	This study
pEGFP-N1-Rv2914c-F	CTACCGGACTCAGATCTCGAGATGGCGTTGGCCAGCGGC	This study
pEGFP-N1-Rv2914c-R	CGACTGCAGAATTCGAAGCTTGCGACCGGGCCCCGGCGC	This study
pEGFP-N1-Rv2088-F	CTACCGGACTCAGATCTCGAGATGGTGGCCCACGAGTTGAGT	This study
pEGFP-N1-Rv2088-R	CGACTGCAGAATTCGAAGCTTGCCGGGTATCTTGGCGAG	This study
pEGFP-N1-Rv3080c-F	CTACCGGACTCAGATCTCGAGATGGTGGTCGAAGCTGGCACG	This study
pEGFP-N1-Rv3080c-R	CGACTGCAGAATTCGAAGCTTGAGCAGGCCGCTCAGGTT	This study
pEGFP-N1-Rv2176-F	TCAGATCTCGAGCTCAAGCTTATGACCGACGTTGATCCG	This study
pEGFP-N1-Rv2176-R	GGATCCCGGGCCCGCGGTACCCCGGCCAGTCCCGCATCGAC	This study
PGADT7-RAN-F	GTACCAGATTACGCTCATATGATGGCTGCGCAGGGAGAG	This study
PGADT7-RAN-R	ATGCCCACCCGGGTGGAATTCTCACAGGTCATCATCCTCATCCG	This study
PGADT7-PRMT6-F	GTACCAGATTACGCTCATATGATGTCGCAGCCCAAGAAAAG	This study
PGADT7-PRMT6-R	ATGCCCACCCGGGTGGAATTCTCAGTCCTCCATGGCAAAGTCT	This study
pLenti-NIrD-GPX4-F	AACCGTCAGATCGCCGGCCGGCCAATGAGCCTCGGCCGCCTT	This study
pLenti-NIrD-GPX4-R	GCGACCGGTGGATCCGGCGCGCCTCATGAGTGCCGGTGGAAGG	This study
QRT-PRMT6-F	TACCGCCTGGGTATCCTTCG	This study
QRT-PRMT6-R	CCTGTTCCGGCAACTCTACA	This study
QRT-CHAC1-F	CAAGGGGAGCAGGTAAGCAA	This study
QRT-CHAC1-R	GCCAATGCCTTCAGTGGTTG	This study
QRT-GSTP1-F	TTGGGCTCTATGGGAAGGAC	This study
QRT-GSTP1-R	GGGAGATGTATTTGCAGCGGA	This study
QRT-GCLM-F	CATTTACAGCCTTACTGGGAGG	This study
QRT-GCLM-R	ATGCAGTCAAATCTGGTGGCA	This study
QRT-GPX1-F	CAGTCGGTGTATGCCTTCTCG	This study
QRT-GPX1-R	GAGGGACGCCACATTCTCG	This study
QRT-GPX4-F	GAGGCAAGACCGAAGTAAACTAC	This study
QRT-GPX4-R	CCGAACTGGTTACACGGGAA	This study
QRT-GSR-F	CACGAGTGATCCCAAGCCC	This study
QRT-GSR-R	CAATGTAACCTGCACCAACAATG	This study
QRT-GSS-F	GGGAGCCTCTTGCAGGATAAA	This study
QRT-GSS-R	GAATGGGGCATAGCTCACCAC	This study
QRT-GSAT4-F	CCGGATGGAGTCCGTGAGAT	This study
QRT-GSAT4-R	GGGCACTTGTTGGAACAGC	This study
QRT-GSTO1-F	GAACGGCTGGAAGCAATGAAG	This study
QRT-GSTO1-R	TGCCATCCACAGTTTCAGTTT	This study
QRT-IDH1-F	TGTGGTAGAGATGCAAGGAGA	This study
QRT-IDH1-R	TTGGTGACTTGGTCGTTGGTG	This study
QRT-MGST1-F	ATTGGCCTCCTGTATTCCTTGA	This study
QRT-MGST1-R	GTGCTCCGACAAATAGTCTGAAG	This study
QRT-MGST2-F	TCGGCCTGTCAGCAAAGTTAT	This study
QRT-MGST2-R	TGCCCGAAATACTCTCTCAAAC	This study
QRT-MGST3-F	AGAACACGTTGGAAGTGTATCC	This study
QRT-MGST3-R	AAGCTATACGCGGGTGGTAAA	This study
QRT-PGD-F	ATGGCCCAAGCTGACATCG	This study
QRT-PGD-R	AAAGCCGTGGTCATTCATGTT	This study
QRT-GAPDH-F	ACAACTTTGGTATCGTGGAAGG	This study
QRT-GAPDH-R	GCCATCACGCCACAGTTTC	This study
CHIP-GPX4-F	CTCTGCCACCAAACCATCCA	This study
CHIP-GPX4-R	TTCAGAGACAGACTCAGGGC	This study
PRMT6 sg1-F	CACCGCCTCTACCGCGTACACGCGC	This study
PRMT6 sg1-R	AAACGCGCGTGTACGCGGTAGAGGC	This study
PRMT6 sg2-F	CACCGCTCGGACGTTTCGGTCCACG	This study
PRMT6 sg2-R	AAACCGTGGACCGAAACGTCCGAGC	This study
PRMT6 sg3-F	CACCGAGGCAAGACGGTACTGGACG	This study
PRMT6 sg3-R	AAACCGTCCAGTACCGTCTTGCCTC	This study
QRT-PGD-R	AAAGCCGTGGTCATTCATGTT	This study
QRT-GAPDH-F	ACAACTTTGGTATCGTGGAAGG	This study
QRT-GAPDH-R	GCCATCACGCCACAGTTTC	This study
CHIP-GPX4-F	CTCTGCCACCAAACCATCCA	This study
CHIP-GPX4-R	TTCAGAGACAGACTCAGGGC	This study
PRMT6 sg1-F	CACCGCCTCTACCGCGTACACGCGC	This study
PRMT6 sg1-R	AAACGCGCGTGTACGCGGTAGAGGC	This study
PRMT6 sg2-F	CACCGCTCGGACGTTTCGGTCCACG	This study
PRMT6 sg2-R	AAACCGTGGACCGAAACGTCCGAGC	This study
PRMT6 sg3-F	CACCGAGGCAAGACGGTACTGGACG	This study
PRMT6 sg3-R	AAACCGTCCAGTACCGTCTTGCCTC	This study
