# Supplementary material for: A mycobacterial effector promotes ferroptosis-dependent pathogenicity and dissemination
Source: Nat Commun. 2023 Mar 17;14:1430. doi: 10.1038/s41467-023-37148-x (PMC10023711; doi:10.1038/s41467-023-37148-x)
Supplement: Supplementary file 8 — Source Data [file 41467_2023_37148_MOESM8_ESM.zip]

Archive with 2 entries (2 files):
- Original Uncropped Scans Of Blots (2023.2.7).pdf
- Source Data (2023.2.7).xlsx
