# Supplementary material for: A mycobacterial effector promotes ferroptosis-dependent pathogenicity and dissemination
Source: Nat Commun. 2023 Mar 17;14:1430. doi: 10.1038/s41467-023-37148-x (PMC10023711; doi:10.1038/s41467-023-37148-x)
Supplement: Supplementary file 8 — Source Data [file 41467_2023_37148_MOESM8_ESM.zip › Source Data (2023.2.7).xlsx]

## Sheet: Figure 1
Figure 1a
	RAW data																								Mean								SD
	U937 cells												PtpA-U937 cells												U937 cells				PtpA-U937 cells				U937 cells				PtpA-U937 cells
Cell viability (%)	Vehicle			Erastin			BSO			RSL3			Vehicle			Erastin			BSO			RSL3			Vehicle	Erastin	BSO	RSL3	Vehicle	Erastin	BSO	RSL3	Vehicle	Erastin	BSO	RSL3	Vehicle	Erastin	BSO	RSL3
0 h	95.99	98.711	97.522	94.311	97.841	98.303	93.058	97.557	95.646	96.549	94.727	93.097	98.705	96.589	96.437	97.391	95.684	96.703	98.256	97.753	94.338	95.264	96.357	96.125	97.4077	96.8183	95.4203	94.791	97.2437	96.5927	96.7823	95.9153	1.3641	2.18367	2.25797	1.72689	1.26783	0.858832	2.13174	0.575875
6 h	97.353	95.078	98.743	91.631	95.77	90.964	87.347	94.957	88.026	69.744	73.457	77.511	97.003	97.494	95.487	96.54	94.314	93.749	93.641	90.7734	87.95	61.193	58.5061	62.1028	97.058	92.7883	90.11	73.5707	96.6613	94.8677	90.7881	60.6006	1.85022	2.60365	4.21133	3.88475	1.04621	1.47558	2.84553	1.87009
12 h	96.521	98.884	98.052	90.579	85.382	92.53	83.098	90.967	81.499	51.648	47.8	55.678	99.567	98.39	97.101	95.871	87.49	86.883	86.95	80.005	88.548	29.0408	35.2931	32.4027	97.819	89.497	85.188	51.7087	98.3527	90.0813	85.1677	32.2455	1.19861	3.6948	5.06822	3.93935	1.23342	5.02318	4.54183	3.12911
24 h	99.742	96.61	98.152	84.639	88.327	92.546	77.679	82.167	71.872	32.699	26.956	28.283	97.002	98.925	95.438	94.903	86.202	84.592	76.3	69.886	77.573	7.83469	9.46027	15.97	98.168	88.504	77.2393	29.3127	97.1217	88.5657	74.5863	11.0883	1.56606	3.95647	5.16156	3.00677	1.74658	5.54701	4.12007	4.30509
Figure 1d
	RAW data									Mean			SD
PI-positive U937 cells (%)	Vehicle			Fer-1			Lip-1			Vehicle	Fer-1	Lip-1	Vehicle	Fer-1	Lip-1
UN	2.644	3.55	3.863	3.016	3.072	5.371	3.818	4.377	2.048	3.35233	3.81967	3.41433	0.633083	1.34379	1.21584
WT Mtb	27.256	25.785	29.459	14.783	14.664	16.585	12.439	12.66	10.324	27.5	15.344	11.8077	1.84911	1.07638	1.28964
ΔptpA	17.749	20.312	20.381	14.347	12.028	12.447	11.139	12.36	13.458	19.4807	12.9407	12.319	1.50006	1.23581	1.16004
ΔptpA:ptpA	29.829	31.667	28.559	16.86	14.035	13.309	11.222	12.17	13.234	30.0183	14.7347	12.2087	1.56263	1.87605	1.00656
Figure 1f
	RAW data									Mean			SD
Cells with oxidative lipid ROS (%)	Vehicle			Fer-1			Lip-1			Vehicle	Fer-1	Lip-1	Vehicle	Fer-1	Lip-1
UN	7.1	6.92	7.4	6.98	7.59	5.89	6.69	6.05	6.2	7.14	6.82	6.31333	0.242487	0.86122	0.334714
WT Mtb	37.6	39.1	30.4	12	15.1	20.2	12.2	11.8	11.6	35.7	15.7667	11.8667	4.65081	4.14045	0.305505
ΔptpA	26.8	22.4	21.5	20.1	11.5	15.7	12.7	12.9	11.2	23.5667	15.7667	12.2667	2.83608	4.30039	0.929157
ΔptpA:ptpA	37.7	32.1	42.1	19.7	14.2	11.2	11.3	12.1	15.2	37.3	15.0333	12.8667	5.01199	4.31084	2.05994
Figure 1g
Gene	RAW data									Mean			SD
	WT Mtb			ΔptpA			ΔptpA:ptpA			WT Mtb	ΔptpA	ΔptpA:ptpA	WT Mtb	ΔptpA	ΔptpA:ptpA
CHAC1	-1.44343	0.716324	-0.700196	0.276503	0.585164	0.882459	1.35463	-1.69701	0.0255518	-0.475768	0.581375	-0.105607	1.09723	0.302996	1.53004
GPX1	0.00293622	-1.15089	1.15678	0.511064	0.421115	0.600998	-1.25714	-1.54182	1.25697	0.00294117	0.511059	-0.514	1.15383	0.0899419	1.54029
MGST1	-0.641203	1.27935	-0.442641	1.16184	0.104823	-0.718314	-2.00435	0.446502	0.814002	0.0651672	0.182781	-0.247948	1.05619	0.942496	1.53215
GPX4	-0.51439	-0.837712	-0.191064	0.624905	2.31075	0.793868	-0.71388	-0.883111	-0.589363	-0.514389	1.24317	-0.728784	0.323324	0.928397	0.14744
IDH1	-0.609225	-0.959393	-0.498127	2.05349	0.28949	1.42674	-0.867999	-0.312498	-0.522479	-0.688915	1.25657	-0.567659	0.240737	0.894226	0.280493
GSS	0.10056	-0.894577	0.00875307	1.20691	1.95563	-0.772894	0.397109	-0.726511	-1.27498	-0.261755	0.796547	-0.534793	0.549959	1.40979	0.852369
GSTO1	-1.35694	-0.643037	-0.0120194	1.84917	-0.0394192	1.25	0.565794	-0.542497	-1.07105	-0.670666	1.01992	-0.349252	0.672886	0.96509	0.835359
GSTP1	-0.352428	-1.41757	0.0524865	1.5791	-0.0385751	1.71687	-0.266377	-0.117611	-1.15589	-0.572504	1.0858	-0.513292	0.759336	0.976168	0.561453
GCLM	0.417336	-0.677359	-1.48874	1.74197	1.3641	0.271319	-0.944587	-0.508816	-0.175218	-0.582921	1.12579	-0.542874	0.956541	0.763737	0.385814
MGST2	-1.00491	0.0753767	-0.666736	1.91523	1.3625	0.246765	-0.458507	-1.31116	-0.158569	-0.53209	1.17483	-0.642744	0.552587	0.849918	0.597974
PGD	-1.50098	0.652051	-0.302701	-0.529226	1.0081	1.65591	-0.162279	-1.36663	0.545756	-0.383878	0.711595	-0.327717	1.07881	1.12234	0.966866
MGST3	-0.0980145	-0.633835	-0.8509	2.4162	0.715147	-0.381506	-1.13102	0.193795	-0.229872	-0.527583	0.916614	-0.389032	0.387526	1.40969	0.676595
GSR	-0.155246	1.15236	-0.823716	-0.215886	-1.98632	1.48692	0.606656	0.412769	-0.477528	0.0577984	-0.238431	0.180632	1.00512	1.73673	0.578169
GSTA4	1.38804	-1.19157	-0.163619	0.208796	-0.72555	0.0489063	0.040689	-1.38001	1.77432	0.010949	-0.155949	0.145	1.29864	0.499725	1.57975
Figure 1i
	RAW data									Mean			SD
PI-positive U937 cells (%)	Vehicle			Dox			Fer-1			Vehicle	Dox	Fer-1	Vehicle	Dox	Fer-1
UN	3.71	5.28	6.11	4.59	7.43	5.26	4.76	5.23	6.64	5.03333	5.76	5.54333	1.21887	1.48455	0.978383
WT Mtb	31.5	34.72	36.26	26.71	21.57	23.83	21.87	16.75	19.37	34.16	24.0367	19.33	2.42891	2.57622	2.56023
ΔptpA	27.43	24.71	23.95	18.52	16.91	19.07	17.44	16.37	19.02	25.3633	18.1667	17.61	1.82968	1.12251	1.33315
ΔptpA:ptpA	30.83	35.44	32.67	26.27	25.49	21.37	21.35	18.64	16.22	32.98	24.3767	18.7367	2.32058	2.63289	2.56637
Figure 1j
	RAW data									Mean			SD
Cells with oxidative lipid ROS (%)	Vehicle			Dox			Fer-1			Vehicle	Dox	Fer-1	Vehicle	Dox	Fer-1
UN	5.12	7.33	10.1	5.88	6.36	9.14	4.96	7.29	8.37	7.51667	7.12667	6.87333	2.49524	1.76004	1.74277
WT Mtb	34.7	35.2	39.1	27.7	25.9	25.8	10.8	16.3	13.9	36.3333	26.4667	13.6667	2.40901	1.06927	2.75741
ΔptpA	26	28.8	27.5	21.4	23	18.2	13.9	11.1	17.5	27.4333	20.8667	14.1667	1.40119	2.44404	3.20832
ΔptpA:ptpA	38.9	36.2	31.3	27.3	26.6	29	11.1	14	12.4	35.4667	27.6333	12.5	3.8527	1.23423	1.45258

## Sheet: Figure 2
Figure 2e
				RAW data																		Mean							SD
	Flag-vector			Flag-PtpA			Flag-PtpAC11A			Flag-PtpAI15A			Flag-PtpAL62A			Flag-PtpAD126A			Flag-PtpAF135A			Flag-vector	Flag-PtpA	Flag-PtpAC11A	Flag-PtpAI15A	Flag-PtpAL62A	Flag-PtpAD126A	Flag-PtpAF135A	Flag-vector	Flag-PtpA	Flag-PtpAC11A	Flag-PtpAI15A	Flag-PtpAL62A	Flag-PtpAD126A	Flag-PtpAF135A
Cells of PtpA or PtpA mutants co-localization with nucleus (%)	0.48	0.74	1.36	90.85	96.23	95.95	21.73	20.95	18.82	89.5	92.55	86.44	92.23	87.81	88.37	88.04	92.3	90.29	90.75	84.16	91.56	0.86	94.3433	20.5	89.4967	90.21	88.8233	90.21	0.452106	3.02855	1.50629	3.055	2.40657	2.13113	4.05882
Figure 2g
	RAW data																		Mean						SD
PI-positive cells (%)	UN			WT Mtb			ΔptpA			ΔptpA:ptpA			ΔptpA:ptpAC11A			ΔptpA:ptpAD126A			UN	WT Mtb	ΔptpA	ΔptpA:ptpA	ΔptpA:ptpAC11A	ΔptpA:ptpAD126A	UN	WT Mtb	ΔptpA	ΔptpA:ptpA	ΔptpA:ptpAC11A	ΔptpA:ptpAD126A
Vehicle	8.42	7.37	6.95	29.24	34.28	30.79	18.74	20.98	15.43	36.42	30.66	32.51	17.4	21.58	20.64	27.23	29.92	26.53	7.58	31.4367	18.3833	29.2475	19.8733	27.8933	0.757166	2.58148	2.79214	2.94075	2.19293	1.7897
Fer-1	5.01	7.54	7.88	13.89	14.68	17.32	15.73	13.06	18.32	16.49	15.73	14.47	13.95	18.44	16.38	15.27	17.39	19.05	6.81	15.2967	15.7033	15.16	16.2567	17.2367	1.56809	1.79623	2.6301	1.02026	2.24754	1.89466

## Sheet: Figure 3
Figure 3c
	RAW data						Mean		SD
	GFP			GFP-PtpA			GFP	GFP-PtpA	GFP	GFP-PtpA
Cells with GFP or GFP-PtpA co-localization of PRMT6 (%)	5.72	4.34	8.95	87.44	84.74	90.51	6.33667	87.5633	2.36606	2.88698
Figure 3f
	RAW data						Mean		SD
PI-positive cells (%)	PRMT6+/+			PRMT6-/-			PRMT6+/+	PRMT6-/-	PRMT6+/+	PRMT6-/-
Vehicle	5.24	7.13	8.97	6.54	7.43	8.52	7.11333	7.49667	1.86506	0.991682
RSL3	62.54	70.43	68.47	43.72	39.87	38.43	67.1467	40.6733	4.10809	2.73496
RSL3 + Fer-1	21.45	18.36	14.66	14.62	12.57	16.71	18.1567	14.6333	3.39956	2.07003
Figure 3h
	RAW data						Mean		SD
Cells with oxidative lipid ROS (%)	PRMT6+/+			PRMT6-/-			PRMT6+/+	PRMT6-/-	PRMT6+/+	PRMT6-/-
Vehicle	5.31	8.31	1.97	1.63	1.31	6	5.19667	2.98	3.17152	2.62029
RSL3	67.1	74	69.7	37.4	33.1	35.3	70.2667	35.2667	3.48473	2.15019
RSL3 + Fer-1	11.9	14.5	14.2	14.3	10.8	15.2	13.5333	13.4333	1.42244	2.32451
Figure 3i
	RAW data												Mean				SD
PI-positive cells (%)	UN			WT Mtb			ΔptpA			ΔptpA:ptpA			UN	WT Mtb	ΔptpA	ΔptpA:ptpA	UN	WT Mtb	ΔptpA	ΔptpA:ptpA
PRMT6+/+	1.564	2.113	2.572	24.472	25.887	21.431	14.848	16.564	17.398	24.792	22.112	25.07	2.083	23.93	16.27	23.9913	0.504669	2.27691	1.30017	1.63348
PRMT6-/-	2.406	1.87	1.437	18.078	11.547	14.49	16.56	14.943	10.017	17.775	16.554	13.581	1.90433	14.705	13.84	15.97	0.485412	3.2708	3.4081	2.15713
Figure 3j
	RAW data												Mean				SD
LDH release (% of total)	UN			WT Mtb			ΔptpA			ΔptpA:ptpA			UN	WT Mtb	ΔptpA	ΔptpA:ptpA	UN	WT Mtb	ΔptpA	ΔptpA:ptpA
PRMT6+/+	3.251	2.775	4.829	20.686	25.0435	21.3715	17.134	12.5595	15.715	21.773	24.828	23.7235	3.61833	22.367	15.1362	23.4415	1.07514	2.34312	2.34154	1.5469
PRMT6-/-	3.002	5.781	3.228	12.1118	15.3954	14.6739	10.3354	14.6751	15.5204	14.4656	12.7256	13.8046	4.00367	14.0604	13.5102	13.6653	1.54336	1.72567	2.78184	0.878355
Figure 3k
	RAW data												Mean				SD
Cells with oxidative lipid ROS (%)	UN			WT Mtb			ΔptpA			ΔptpA:ptpA			UN	WT Mtb	ΔptpA	ΔptpA:ptpA	UN	WT Mtb	ΔptpA	ΔptpA:ptpA
PRMT6+/+	12.5	11.8	16.5	44.6	39.9	41.5	30.6	27.1	29.7	41.6	38.5	41.7	13.6	42	29.1333	40.6	2.53574	2.38956	1.81751	1.81934
PRMT6-/-	16.8	10.1	12.2	24.2	24.4	19.4	19.6	21	22	21.8	21.9	22.9	13.0333	22.6667	20.8667	22.2	3.42685	2.83078	1.20554	0.608276

## Sheet: Figure 4
Figure 4c
	RAW data									Mean			SD
PI-positive cells (%)	Flag-vector			PRMT6			PRMT6KLA			Flag-vector	PRMT6	PRMT6KLA	Flag-vector	PRMT6	PRMT6KLA
Vehicle	8.54	7.92	9.37	7.31	10.52	6.47	7.25	8.34	9.68	8.61	8.1	8.42333	0.72753	2.13745	1.21714
RSL3	6.79	9.86	9.33	78.45	69.34	74.59	49.76	44.62	45.83	8.66	74.1267	46.7367	1.64101	4.57264	2.68727
Figure 4e
	RAW data										Mean	SD
	Relative fluorescence intensity of non-oxidized lipid ROS										Relative fluorescence intensity of non-oxidized lipid ROS	Relative fluorescence intensity of non-oxidized lipid ROS
Flag-vector+Vehicle	8.34	10.44	11.09	10.4	9.4	11.26	13.29	11.21	8.1	10.97	10.45	1.52967
PRMT6 + Vehicle	11.11	10.51	9.6	12.39	11.26	11.17	11.2	10.37	10.54	11.82	10.997	0.786102
PRMT6KLA + Vehicle	9.25	10.95	11.45	10.6	10.26	13.04	8.57	12.5	10.01	8.92	10.555	1.4764
Flag-vector+RSL3	10.38	11.86	11.31	10.14	10.6	12.99	15.29	12.64	13.28	12	12.049	1.57649
PRMT6 + RSL3	11.62	14.53	12.88	13.76	12.27	11.96	10.74	11.42	12.11	14.5	12.579	1.30493
PRMT6KLA + RSL3	11.74	11.61	14.3	12.25	12.48	10.66	11.08	12.39	13.21	12.77	12.249	1.05587
Figure 4f
	RAW data										Mean	SD
	Relative fluorescence intensity of oxidized lipid ROS										Relative fluorescence intensity of oxidized lipid ROS	Relative fluorescence intensity of oxidized lipid ROS
Flag-vector+Vehicle	7.08	6.17	9.6	8.78	10.54	9.37	9.38	8.19	8.27	7.13	8.451	1.35107
PRMT6 + Vehicle	8.81	7.53	10.34	8.64	12	10.49	9.53	10.39	6.89	9.78	9.44	1.51583
PRMT6KLA + Vehicle	9.64	9.99	7.86	10.04	8.78	7.28	8.19	7.2	8.34	9.19	8.651	1.05026
Flag-vector+RSL3	14.49	16.77	18.39	13.68	15.91	15.52	13.31	16.3	15.25	15.88	15.55	1.49384
PRMT6 + RSL3	20.43	19.44	18.36	21.18	22.35	21.76	20.57	15.66	17.69	20.55	19.799	2.04384
PRMT6KLA + RSL3	16.23	19.41	16.7	15.68	17.6	17.75	16.42	16.7	13.48	17.52	16.749	1.54966
Figure 4g
	RAW data												Mean				SD
PI-positive cells (%)	UN			WT Mtb			ΔptpA			ΔptpA:ptpA			UN	WT Mtb	ΔptpA	ΔptpA:ptpA	UN	WT Mtb	ΔptpA	ΔptpA:ptpA
Vehicle	1.4076	2.1654	1.2933	22.0248	21.2983	19.2879	17.3632	15.6582	14.9076	21.3128	21.9008	20.563	1.6221	20.8703	15.9763	21.2589	0.47397	1.41775	1.25833	0.670529
EPZ020411	1.9017	1.683	2.3148	14.2702	16.3923	16.041	13.904	14.4487	16.0153	17.9975	15.8986	14.2229	1.9665	15.5678	14.7893	16.0397	0.320846	1.13743	1.09609	1.89125
Figure 4h
	RAW data												Mean				SD
Cells with oxidative lipid ROS (%)	UN			WT Mtb			ΔptpA			ΔptpA:ptpA			UN	WT Mtb	ΔptpA	ΔptpA:ptpA	UN	WT Mtb	ΔptpA	ΔptpA:ptpA
Vehicle	16.08	15.04	13.12	37.28	36.4	38.88	28.24	26.96	31.36	38.4	37.6	37.28	14.7467	37.52	28.8533	37.76	1.50164	1.2573	2.26321	0.576888
EPZ020411	13.28	13.36	15.28	24.08	25.76	22.08	31.44	20.48	25.44	24	27.12	24.32	13.9733	23.9733	25.7867	25.1467	1.13231	1.84232	5.48822	1.71643
Figure 4i
	RAW data												Mean				SD
GPX4 mRNA (fold)	UN			WT Mtb			ΔptpA			ΔptpA:ptpA			UN	WT Mtb	ΔptpA	ΔptpA:ptpA	UN	WT Mtb	ΔptpA	ΔptpA:ptpA
PRMT6+/+	1	1.0834	1.17765	0.551254	0.672541	0.693421	1.06399	1.02717	0.916651	0.752342	0.62895	0.572765	1.08702	0.639072	1.0026	0.651352	0.0888802	0.0767658	0.0766785	0.0918606
PRMT6-/-	1.87146	1.96431	1.7786	1.77939	1.62845	1.65033	1.69625	1.78662	1.50587	1.6103	1.73157	1.7125	1.87145	1.68605	1.66291	1.68479	0.0928545	0.0815661	0.143313	0.0652111
Figure 4k
	RAW data												Mean				SD
ChIP (% input)	UN			WT Mtb			ΔptpA			ΔptpA:ptpA			UN	WT Mtb	ΔptpA	ΔptpA:ptpA	UN	WT Mtb	ΔptpA	ΔptpA:ptpA
IgG PRMT6+/+	0.024768	0.016944	0.0317067	0.015769	0.027436	0.020283	0.017024	0.025638	0.028703	0.0230967	0.0243468	0.019068	0.0244729	0.0211627	0.0237883	0.0221705	0.00738577	0.00588303	0.00605522	0.0027586
IgG PRMT6-/-	0.014947	0.020563	0.017607	0.01672	0.019733	0.025724	0.020632	0.011693	0.020773	0.0112495	0.0172329	0.010492	0.0177057	0.0207257	0.0176993	0.0129915	0.0028093	0.00458334	0.00520211	0.00369269
H3R2me2a PRMT6+/+	0.278692	0.266173	0.249713	0.353816	0.308534	0.375098	0.30309	0.309471	0.27375	0.358874	0.331987	0.361761	0.264859	0.345816	0.295437	0.350874	0.0145341	0.0339955	0.0190506	0.0164204
H3R2me2a PRMT6-/-	0.086434	0.111307	0.153067	0.141625	0.105929	0.13022	0.126287	0.152781	0.144305	0.108304	0.159335	0.14766	0.116936	0.125925	0.141124	0.138433	0.0336713	0.0182315	0.0135304	0.0267374

## Sheet: Figure 5
Figure 5e
	RAW data												Mean				SD
PI-positive cells (%)	GFP-vector			GFP-PtpA			GFP-PtpAΔ1-50			GFP-PtpAΔ122-163			GFP-vector	GFP-PtpA	GFP-PtpAΔ1-50	GFP-PtpAΔ122-163	GFP-vector	GFP-PtpA	GFP-PtpAΔ1-50	GFP-PtpAΔ122-163
Vehicle	3.83	4.77	5.48	2.436	5.982	7.115	4.71	3.049	6.321	6.667	4.01	2.578	4.69333	5.17767	4.69333	4.41833	0.827667	2.441	1.63606	2.07486
RSL3	37.52	31.85	34.86	58.22	67.37	70.5	43.351	38.233	32.179	46.457	57.259	47.87	34.7433	65.3633	37.921	50.5287	2.8368	6.38119	5.59253	5.8713
Figure 5g
	RAW data															Mean					SD
GPX4 mRNA (fold)	UN			WT Mtb			ΔptpA			ΔptpA:ptpA			ΔptpA:ptpAΔ1-50			UN	WT Mtb	ΔptpA	ΔptpA:ptpA	ΔptpA:ptpAΔ1-50	UN	WT Mtb	ΔptpA	ΔptpA:ptpA	ΔptpA:ptpAΔ1-50
PRMT6+/+	1.14	0.91	1.06	0.61	0.7	0.64	0.87	1.11	1.04	0.62	0.68	0.51	0.88	0.92	1.07	1.03667	0.65	1.00667	0.603333	0.956667	0.116762	0.0458258	0.123423	0.0862168	0.100167
PRMT6-/-	1.85	1.6	1.52	1.62	1.7	1.58	1.44	1.73	1.55	1.71	1.91	1.55	1.86	1.74	1.63	1.65667	1.63333	1.57333	1.72333	1.74333	0.172143	0.061101	0.146401	0.18037	0.115036
Figure 5h
	RAW data															Mean					SD
PI-positive cells (%)	UN			WT Mtb			ΔptpA			ΔptpA:ptpA			ΔptpA:ptpAΔ1-50			UN	WT Mtb	ΔptpA	ΔptpA:ptpA	ΔptpA:ptpAΔ1-50	UN	WT Mtb	ΔptpA	ΔptpA:ptpA	ΔptpA:ptpAΔ1-50
PRMT6+/+	6.73	3.57	5.42	26.71	28.63	24.16	18.33	15.77	19.12	30.12	28.23	26.14	22.11	17.05	19.06	5.24	26.5	17.74	28.1633	19.4067	1.58767	2.24239	1.7512	1.99084	2.54775
PRMT6-/-	5.09	2.21	5.98	19.19	16.41	15.84	17.62	16.44	17.09	13.65	15.21	14.38	12.59	17.58	14.33	4.42667	17.1467	17.05	14.4133	14.8333	1.97059	1.79238	0.591016	0.780534	2.53279
Figure 5i
	RAW data															Mean					SD
LDH release (% of total)	UN			WT Mtb			ΔptpA			ΔptpA:ptpA			ΔptpA:ptpAΔ1-50			UN	WT Mtb	ΔptpA	ΔptpA:ptpA	ΔptpA:ptpAΔ1-50	UN	WT Mtb	ΔptpA	ΔptpA:ptpA	ΔptpA:ptpAΔ1-50
PRMT6+/+	7.01	8.16	7.34	20.55	24.8	22.16	15.21	16.73	12.58	28.85	26.62	27.14	16.09	18.57	15.74	7.50333	22.5033	14.84	27.5367	16.8	0.592143	2.1457	2.0996	1.16672	1.54282
PRMT6-/-	5.11	6.13	7.68	12.64	14.14	16.15	16.01	13.75	15.69	13.36	17.17	13.8	12.46	16.2	12.63	6.30667	14.31	15.15	14.7767	13.7633	1.29408	1.76116	1.22295	2.08433	2.11193
Figure 5j
	RAW data															Mean					SD
Cells with oxidative lipid ROS (%)	UN			WT Mtb			ΔptpA			ΔptpA:ptpA			ΔptpA:ptpAΔ1-50			UN	WT Mtb	ΔptpA	ΔptpA:ptpA	ΔptpA:ptpAΔ1-50	UN	WT Mtb	ΔptpA	ΔptpA:ptpA	ΔptpA:ptpAΔ1-50
PRMT6+/+	11.2	8.95	7.34	26.8	34.1	28.1	19.9	21.5	22.3	36.2	27.1	35.5	18.9	23.6	23.8	9.16333	29.6667	21.2333	32.9333	22.1	1.93882	3.89401	1.22202	5.06392	2.77308
PRMT6-/-	11	9.81	8.02	16.6	19.4	14.9	18.1	14.7	14.4	18.7	16.4	17.9	18.4	14.5	15.7	9.61	16.9667	15.7333	17.6667	16.2	1.50003	2.2723	2.05508	1.16762	1.9975

## Sheet: Figure 6
Figure 6b
	RAW data																				Mean					SD
Inflammatory infiltration area (%)	UN				WT Mtb				ΔptpA				ΔptpA:ptpA				ΔptpA:ptpAΔ1-50				UN	WT Mtb	ΔptpA	ΔptpA:ptpA	ΔptpA:ptpAΔ1-50	UN	WT Mtb	ΔptpA	ΔptpA:ptpA	ΔptpA:ptpAΔ1-50
Vehicle	0	0	0	0	28.01	25.25	28.86	31.49	18.45	15.91	17.22	23.45	25.53	31.45	29.02	30.02	16.32	18.18	22	21.52	0	28.4025	18.7575	29.005	19.505	0	2.57127	3.29577	2.52217	2.71938
Lip-1	0	0	0	0	21.23	19.98	23.3	18.79	14.05	17.75	16.51	17.07	20.12	23.66	18.96	21.05	15.45	17.25	15.02	18.21	0	20.825	16.345	20.9475	16.4825	0	1.92742	1.61182	2.00026	1.50314
Figure 6c
	RAW data																				Mean					SD
CFU per lung (log10)	UN				WT Mtb				ΔptpA				ΔptpA:ptpA				ΔptpA:ptpAΔ1-50				UN	WT Mtb	ΔptpA	ΔptpA:ptpA	ΔptpA:ptpAΔ1-50	UN	WT Mtb	ΔptpA	ΔptpA:ptpA	ΔptpA:ptpAΔ1-50
Vehicle	0	0	0	0	6.89	5.95	5.5	7.85	5.74	5.14	4.16	3.56	6.75	6.23	7.41	5.81	3.72	5.01	5.24	4.03	0	6.5475	4.65	6.55	4.5	0	1.04372	0.975773	0.690314	0.738693
Lip-1	0	0	0	0	4.7	5.28	5.65	4.3	3.34	4.35	3.49	3.81	5.77	4.52	4.67	5.14	3.44	3.21	3.73	4.52	0	4.9825	3.7475	5.025	3.725	0	0.59991	0.446943	0.562524	0.57111
Figure 6d
	RAW data																				Mean					SD
CFU per spleen (log10)	UN				WT Mtb				ΔptpA				ΔptpA:ptpA				ΔptpA:ptpAΔ1-50				UN	WT Mtb	ΔptpA	ΔptpA:ptpA	ΔptpA:ptpAΔ1-50	UN	WT Mtb	ΔptpA	ΔptpA:ptpA	ΔptpA:ptpAΔ1-50
Vehicle	0	0	0	0	3.69	2.75	3.56	3.46	2.99	2.24	2.52	2.05	3.43	2.89	3.58	3.6	2.83	2.59	2.2	2.07	0	3.365	2.45	3.375	2.4225	0	0.420674	0.408493	0.332114	0.350179
Lip-1	0	0	0	0	2.29	1.56	2.33	1.73	1.71	1.95	2.13	1.55	2.03	1.98	2.34	1.99	1.58	2.1	1.6	1.6	0	1.9775	1.835	2.085	1.72	0	0.390502	0.25632	0.171367	0.253509
Figure 6f
	RAW data																				Mean					SD
Relative MFI of H3R2me2a	UN				WT Mtb				ΔptpA				ΔptpA:ptpA				ΔptpA:ptpAΔ1-50				UN	WT Mtb	ΔptpA	ΔptpA:ptpA	ΔptpA:ptpAΔ1-50	UN	WT Mtb	ΔptpA	ΔptpA:ptpA	ΔptpA:ptpAΔ1-50
Vehicle	51.08	58.26	57.48	65.08	79.85	102.06	93.89	90.36	79.854	55.52	72.47	68.57	113.073	85.4	94.9	90.72	69.34	72.51	77.08	60.26	57.975	91.54	69.1035	96.0233	69.7975	5.72562	9.20582	10.1932	12.013	7.10788
Lip-1	59.81	49.16	65.5	61.11	76.8	70.99	68.15	78.9	67.92	80.49	66.63	63.19	62.27	80.24	68.01	76.55	71.67	70.03	72.04	59.44	58.895	73.71	69.5575	71.7675	68.295	6.93156	4.9932	7.55681	8.14405	5.9676
Figure 6h
	RAW data																				Mean					SD
Relative intensity of 4-HNE	UN				WT Mtb				ΔptpA				ΔptpA:ptpA				ΔptpA:ptpAΔ1-50				UN	WT Mtb	ΔptpA	ΔptpA:ptpA	ΔptpA:ptpAΔ1-50	UN	WT Mtb	ΔptpA	ΔptpA:ptpA	ΔptpA:ptpAΔ1-50
Vehicle	11.86	6.63	12.3	10.55	70.84	67.5	59.62	64.19	25.17	30.68	42.24	28.26	79.5	67.35	70.37	60.37	19.62	28.76	35.18	33.94	10.335	65.5375	31.5875	69.3975	29.375	2.57941	4.78889	7.45108	7.93083	7.07285
Lip-1	8.85	7.95	12.27	10.35	32.53	38.23	26.33	29.17	22.91	28.58	31.96	27.83	30.16	25.01	37.52	38.02	24.06	32.21	29.68	24.09	9.855	31.565	27.82	32.6775	27.51	1.89	5.11516	3.73387	6.24821	4.09869

## Sheet: Figure S1
Figure S1a
	RAW data									Mean			SD
Cell viability (%)	Vehicle			10 μM Erastin			20 μM Erastin			Vehicle	10 μM Erastin	20 μM Erastin	Vehicle	10 μM Erastin	20 μM Erastin
PBMCs	98.31	99.25	99.01	98.44	92.5	97.78	89.24	97.82	94.2	98.8567	96.24	93.7533	0.488399	3.2557	4.3074
	Vehicle			50 μM BSO			100 μM BSO			Vehicle	50 μM BSO	100 μM BSO	Vehicle	50 μM BSO	100 μM BSO
PBMCs	99.23	98.09	99.25	98.19	93.8	95.79	88.4	93.61	98.33	98.8567	95.9267	93.4467	0.664028	2.19819	4.96701
	Vehicle			2 μM RSL3			4 μM RSL3			Vehicle	2 μM RSL3	4 μM RSL3	Vehicle	2 μM RSL3	4 μM RSL3
PBMCs	99.71	99.65	99.35	38.58	30.23	32.6	5.65	4.47	3.9	99.57	33.8033	4.67333	0.192873	4.3031	0.892543
Figure S1b
	RAW data									Mean			SD
Cell viability (%)	Vehicle			10 μM Erastin			20 μM Erastin			Vehicle	10 μM Erastin	20 μM Erastin	Vehicle	10 μM Erastin	20 μM Erastin
U937 cells	98.04	99.22	98.74	99.22	97.23	98.58	99.15	97.89	97.3	98.6667	98.3433	98.1133	0.593408	1.01589	0.945004
	Vehicle			50 μM BSO			100 μM BSO			Vehicle	50 μM BSO	100 μM BSO	Vehicle	50 μM BSO	100 μM BSO
U937 cells	98.52	97.42	99.11	97.23	99	98.75	96.47	98.21	92.35	98.35	98.3267	95.6767	0.85773	0.957932	3.00947
	Vehicle			2 μM RSL3			4 μM RSL3			Vehicle	2 μM RSL3	4 μM RSL3	Vehicle	2 μM RSL3	4 μM RSL3
U937 cells	99.44	98.05	97.53	24.71	14.28	18.91	8.75	6.32	4.25	98.34	19.3	6.44	0.987472	5.22593	2.2524
Figure S1c
	RAW data									Mean			SD
Cell viability (%)	Vehicle			10 μM Erastin			20 μM Erastin			Vehicle	10 μM Erastin	20 μM Erastin	Vehicle	10 μM Erastin	20 μM Erastin
A549 cells	99.74	97.31	99.22	62.47	68.95	60.73	34.39	40.51	37.73	98.7567	64.05	37.5433	1.27954	4.33179	3.06427
	Vehicle			50 μM BSO			100 μM BSO			Vehicle	50 μM BSO	100 μM BSO	Vehicle	50 μM BSO	100 μM BSO
A549 cells	98.02	96.83	99.24	96.05	93.33	97.19	95.27	89.79	85.56	98.03	95.5233	90.2067	1.20503	1.98316	4.86839
	Vehicle			2 μM RSL3			4 μM RSL3			Vehicle	2 μM RSL3	4 μM RSL3	Vehicle	2 μM RSL3	4 μM RSL3
A549 cells	97.46	99.98	99.5	58.8	60.3	68.6	24.39	18.25	27.79	98.98	62.5667	23.4767	1.33806	5.27857	4.83514
Figure S1e
	RAW data						Mean		SD
Cell viability (%)	Vehicle			RSL3			Vehicle	RSL3	Vehicle	RSL3
Vector	96.6	97.7	102.9	79.66	75.23	77.41	99.0667	77.4333	3.36502	2.21509
Rv2234	105.6	113.2	118.5	43.71	30.02	36.72	112.433	36.8167	6.48408	6.84551
Rv0153c	98.28	96.15	93.94	85.95	79.53	82	96.1233	82.4933	2.17012	3.23831
Rv0015c	105.48	98.76	97.6	69.92	71.31	69.84	100.613	70.3567	4.25438	0.826579
Rv0014c	97.95	95.74	96.92	71.23	70.99	64.52	96.87	68.9133	1.10585	3.80663
Rv0931c	95.8	94.3	96.3	64.69	72.25	69.73	95.4667	68.89	1.04083	3.84936
Rv1743	101.27	97.87	97.28	69.24	75.61	70.02	98.8067	71.6233	2.15361	3.47451
Rv1746	97.45	98.44	99.86	68.1	70.61	71.35	98.5833	70.02	1.21138	1.70344
Rv0410c	104.47	100.67	111.27	93.84	89.66	91.2	105.47	91.5667	5.37029	2.11399
Rv1266c	98.89	97.72	101.58	52.1	56.93	51.82	99.3967	53.6167	1.97925	2.87284
Rv2914c	98.8	95.7	98.4	67.67	70.4	68.16	97.6333	68.7433	1.68622	1.45548
Rv2088	101.99	104.63	97.04	78.2	82.95	80	101.22	80.3833	3.85314	2.39809
Rv3080c	98.43	104.92	97.51	85.1	88.3	81.52	100.287	84.9733	4.03887	3.39177
Rv2176	99.53	98.37	99.86	69.52	70.44	73.5	99.2533	71.1533	0.782581	2.08368

## Sheet: Figure S2
Figure S2b
	RAW data									Mean			SD
CFU (1×104)	Vehicle			Fer-1			Lip-1			Vehicle	Fer-1	Lip-1	Vehicle	Fer-1	Lip-1
UN	0	0	0	0	0	0	0	0	0	0	0	0	0	0	0
WT Mtb	9700	8100	10200	9400	8500	7700	8400	7300	9000	9333.33	8533.33	8233.33	1096.97	850.49	862.168
ΔptpA	6500	7700	6100	6700	6500	5800	6000	5800	6500	6766.67	6333.33	6100	832.666	472.582	360.555
ΔptpA:ptpA	9500	11000	8600	9300	9700	8800	8900	7900	7700	9700	9266.67	8166.67	1212.44	450.925	642.91
Figure S2c
	RAW data									Mean			SD
PI-positive PBMCs (%)	Vehicle			Fer-1			Lip-1			Vehicle	Fer-1	Lip-1	Vehicle	Fer-1	Lip-1
UN	3.91	2.76	3.89	4.36	3.61	2.36	3.02	3.56	2.12	3.52	3.44333	2.9	0.658255	1.01036	0.727461
WT Mtb	31.25	30.35	34.3	17.45	18.73	15.7	17.65	16.63	15.16	31.9667	17.2933	16.48	2.07023	1.52106	1.25176
ΔptpA	20.84	23.66	23.85	16.22	19.6	15.52	12.97	15.1	13.41	22.7833	17.1133	13.8267	1.68566	2.18177	1.12447
ΔptpA:ptpA	30.17	34.74	35.5	18.44	16.26	19.28	15.47	14.51	16.71	33.47	17.9933	15.5633	2.88304	1.55876	1.10297
Figure S2e
Description	p-value(-Log10)
Herpes simplex virus 1 infection	3.62808
Influenza A	3.56773
Measles	3.56205
Glutathione metabolism	3.25768
Drug metabolism - other enzymes	3.2403
Proteasome	3.23376
Biosynthesis of amino acids	3.21696
Carbon metabolism	3.15927
Oxidative phosphorylation	3.09482
Ribosome	3.08672

## Sheet: Figure S3
Figure S3d
	RAW data						Mean		SD
CFU (1×104)	Vehicle			Fer-1			Vehicle	Fer-1	Vehicle	Fer-1
UN	0	0	0	0	0	0	0	0	0	0
WT Mtb	6.1	6.7	7.2	5.9	6.6	5.8	6.66667	6.1	0.550757	0.43589
ΔptpA	4.8	5.2	5.6	5	4.6	5.3	5.2	4.96667	0.4	0.351188
ΔptpA:ptpA	7.2	6.4	7.1	6.5	5.8	6.4	6.9	6.23333	0.43589	0.378594
ΔptpA:ptpAC11A	5.6	5.1	6.5	5.3	5.2	4.7	5.73333	5.06667	0.70946	0.321455
ΔptpA:ptpAD126A	4.9	5.5	5.8	5.1	5.4	4.5	5.4	5	0.458258	0.458258

## Sheet: Figure S4
Figure S4c
	RAW data												Mean				SD
LDH release (% of total )	PRMT6+/+ + RSL3			PRMT6-/- + RSL3			PRMT6+/+ + RSL3 + Fer-1			PRMT6-/- + RSL3 + Fer-1			PRMT6+/+ + RSL3	PRMT6-/- + RSL3	PRMT6+/+ + RSL3 + Fer-1	PRMT6-/- + RSL3 + Fer-1	PRMT6+/+ + RSL3	PRMT6-/- + RSL3	PRMT6+/+ + RSL3 + Fer-1	PRMT6-/- + RSL3 + Fer-1
0 nM	12.2312	14.5992	16.1688	12.3784	15.4584	14.1416	14.5712	14.7632	13.8536	14.684	14.0256	12.9312	14.3331	14.3331	14.396	13.8803	1.98224	1.54538	0.479442	0.885392
500 nM	22.1792	17.1768	19.7408	17.7624	13.6208	17.3496	16.092	12.324	15.5032	15.5264	15.672	14.0832	19.6989	19.6989	14.6397	15.0939	2.50146	2.28134	2.02698	0.878285
1 μM	28.588	35.3344	30.0384	20.2184	21.5608	26.9944	14.5008	15.3744	16.136	15.3928	14.7216	16.0928	31.3203	31.3203	15.3371	15.4024	3.55118	3.58795	0.818239	0.68565
2 μM	48.2664	45.1464	51.2336	35.6872	32.8496	39.0208	21.7496	20.772	19.7656	20.0512	18.2384	19.9872	48.2155	48.2155	20.7624	19.4256	3.04392	3.08892	0.992035	1.02864
4 μM	65.0384	60.9112	66.2216	53.3928	50.1712	48.5232	23.5544	27.8832	22.2536	24.524	21.6968	20.8408	64.0571	64.0571	24.5637	22.3539	2.78789	2.47681	2.9474	1.92751

[truncated: 3 more sheets: Figure S5, Figure S6, Figure S7]
